# Supplementary material for: Loss of caveolin-1 alters extracellular matrix protein expression and ductal architecture in murine mammary glands
Source: PLoS One. 2017 Feb 10;12(2):e0172067. doi: 10.1371/journal.pone.0172067 (PMC5302825; doi:10.1371/journal.pone.0172067)
Supplement: S1 File — Data are provided regarding the values obtained for immunohistochemistry stain intensity and coverage in addition to data on duct metrics in cav-1 -/- and cav-1+/+ glands. (XLSX) [file pone.0172067.s001.xlsx]

## Sheet: Intensity Measurements
αSMA			Fn			PSR			TnC
cav-	cav+		cav-	cav+		cav-	cav+		cav-	cav+
30.073	9.116		62.341	58.385		22.547	5.143		78.467	12.81
61.8	26.324		69.365	39.14		66.77	27.455		27.218	9.784
39.932	10.766		96.761	64.86		23.977	2.024		20.175	8.593
22.33	11.266		47.418	14.69		81.654	38.436		31.482	5.722
20.289	14.278		84.681	14.662		73.731	9.003		20.065	18.013
22.519	9.91		50.404	15.546		22.347	19.424		27.657	10.686

## Sheet: Stain Coverage
αSMA			Fn			PSR			TnC
cav-	cav+		cav-	cav+		cav-	cav+		cav-	cav+
11.793	3.575		24.448	22.896		7.022	1.635		10.846	4.191
15.66	4.222		27.202	15.349		5.577	2.667		6.734	2.244
8.757	4.418		18.595	5.761		13.983	1.516		10.674	5.023
7.956	5.599		19.766	6.096		6.949	0.931		7.519	3.837
24.235	3.886		37.946	25.435		7.812	8.631		12.346	3.37
8.831	10.323		33.208	5.75		9.515	2.895		7.084	7.691

## Sheet: Duct Metrics
Duct Counts			Duct Circumference			Stromal Area
cav-	cav+		cav-	cav+		cav-	cav+
4	2		247.654	175.355		7699.15	6393.95
5	8		233.918	133.719		10940.9	2406.47
10	7		198.804	275.227		5086.31	6066.31
12	3		221.937	115.746		7916.28	5272.14
7	0		104.727	59.074		2842.19	957.504
5	5		197.101	276.84		9261.58	9605.85
11	0		131.5	401.717		4863.32	11557.5
8	5		166.821	124.351		3307.25	1945.82
9	7		337.875	139.655		11736.5	1672.45
7	1		223.835	133.355		7601.35	2179.57
7	5		202.991	300.891		5095.11	4650.59
6	7		419.092	203.503		15354.3	5120.54
8	6		329.856	261.374		5804.69	3040.25
8	8		185.583	186.658		3841.75	2423.1
7	11		451.449	457.356		12262.2	5622.77
11	5		307.281	164.729		6379.77	2285.2
3	0		466.315	245.518		19605.4	1670.5
6	0		335.005	145.155		19034.7	4033.94
6	6		262.736	141.983		17690.3	1139.91
6	1		468.633	147.437		7322.61	1183.43
4	5		452.425	101.892		20292	9766.25
6	2		404.45	104.102		4485.79	9110.96
7	5		245.122	331.92		1770.26	6420.36
7	3		670.211	273.172		3079.86	3716.56
11	5		162.05	185.469		2526.28
13	6		86.787	211.442		2997.7
7	3		170.03			3725.37
8	7		162.258			12102.3
13	8		209.28			4781.16
12	7		155.855			5558.22
			231.962			9761.85
			165.559			1376.6
			221.906
			407.988
			114.238
