# Supplementary material for: Loss of caveolin-1 alters extracellular matrix protein expression and ductal architecture in murine mammary glands
Source: PLoS One. 2017 Feb 10;12(2):e0172067. doi: 10.1371/journal.pone.0172067 (PMC5302825; doi:10.1371/journal.pone.0172067)
Supplement: S2 File — Data are provided regarding the values obtained for analyses of proliferation in cav-1 -/- and cav-1+/+ glands. (XLSX) [file pone.0172067.s002.xlsx]

## Sheet: Cav-1 --
ki67 + cells in cav-1 -/- and cav-1 +/+ animals						(+)	minimal expression
						(++)	moderate expression
cav-1 -/-						(+++)	high expression
						(-)	no expression
2016-08-05	1 to 300		Abcam	Deep Lt Inf Inguinal			Don't take these into consideration!				Score	Numbers	% of total	% of total		Important Notes
Image 1	(-)						Because of lower Ab dilution				(-)	0	0	0		Data represents 3 deep tissue section slides.
Image 2	(+)		1 ductal epithelial cell								(+)	3	0.142857	14.3		Two of each for #2 7/26 and 8/2
Image 3	(+)		1 myoepithelial cell								(++)	17	0.809524	81		Two of each for #3 8/3/16 and 8/2/16
Image 4	(-)										(+++)	1	0.047619	4.8		Checked images to make sure there were
																no overlapping images. Took images out
2016-08-03	1 to 200	Cell Counting ImageJ	Abcam	Deep Lt Inf Inguinal								21				that were overlapping.
Image 1 (1)	(++)	18	several ductal epithelial cells
Image 2 (1)	(++)	11	several ductal epithelial cells
Image 3 (1)	(++)	15	several ductal epithelial cells
Image 4 (1)	(++)	23	several ductal epithelial cells and one myoepithelial cell
Image 1 (3)	(++)	12	several ductal epithelial cells and one myoepithelial cell
Image 2 (3)	(++)	8	several ductal epithelial cells
Image 3 (3)	(++)	9	several ductal epithelial cells
Image 4 (3)	(++)	16	several ductal epithelial cells
Image 5 (3)	(++)	18	several ductal epithelial cells
Image 6 (3)	(++)	8	several ductal epithelial cells
8/2/2016 (+) Quencher	1 to 200		Bioss Deep Lt Inf Inguinal
Image 1 (1)	(++)	6	several ductal epithelial cells
Image 1 (2)	(++)	9	several ductal epithelial cells
Image 2 (1)	(+)	19	couple ductal epithelial cells
Same image as 1(2)
Image 3 (1)	(+)	11	couple ductal epithelial cells
Image 3 (2)	(++)	10	several ductal epithelial cells and couple myoepithelial cells
2016-07-26	1 to 200		Bioss	Lt Sup Inguinal
Image 1	(++)	7	several ductal epithelial cells
Image 2	(++)	14	several ductal epithelial cells
Image 3	(++)	38	several ductal epithelial cells
Image 4	(++)	25	several ductal epithelial cells
Image 5	(+++)	24	majority of ductal epithelial cells
Image 6	(+)	3	couple ductal epithelial cells

## Sheet: Cav++
ki67 + cells in cav-1 -/- and cav-1 +/+ animals						(+)	minimal expression
						(++)	moderate expression
cav-1 +/+						(+++)	high expression
												Score	Numbers	% total		Notes
2016-08-05	1 to 300		Abcam	Deep Lt Inguinal		Don't analyze						(-)	0	0		Data represents 3 deep tissue section slides.
Image 1	(+)					Because of antibody dilution						(+)	8	0.5		Two of each for #2 from 7/26 and 8/2
Image 2	(-)											(++)	8	0.5		Two of each for #3 from 8/2 and 8/3
Image 3	(+)											(+++)	0	0		Checked images to make sure there were
Image 4	(+)															no overlapping images. Took images out
													16			that were overlapping.
2016-08-03	1 to 200	Cell Counting ImageJ	Abcam	Deep Inguinal
Image 1	(++)	22	several ductal epithelial cells
Image 2	(++)	15	several ductal epithelial cells
Image 3	(+)	6	ductal cells
Image 4	(++)	13	several ductal epithelial cells
Image 5	(+)	3	ductal cells
2016-08-02	1 to 200		Bioss	Deep Lt Inguinal
Image 1 (1)	(++)	5	several ductal epithelial cells
Image 1 (2)	(++)	10	several ductal epithelial cells
Image 2 (1)	(+)	2	1 ductal cell
Image 2 (2)	(+)	2	1 ductal cell
Image 3 (1)	(+)	3	couple ductal cells
Image 3 (2)	(++)	5	several ductal epithelial cells					given a moderate score given the small size of the duct
Image 4 (1)	(+)	3	couple ductal cells
2016-07-26	1 to 200		Bioss	Deep Lt Inguinal
Image 1	(++)	8	several ductal epithelial cells
Image 2	(+)	3	couple ductal cells
Image 3	(+)	1	1 ductal cell
Image 4	(++)	11	several ductal epithelial and myoepithelial cells
